# Supplementary material for: From In Silico Simulation between TGF-β Receptors and Quercetin to Clinical Insight of a Medical Device Containing Allium cepa: Its Efficacy and Tolerability on Post-Surgical Scars
Source: Life (Basel). 2023 Aug 21;13(8):1781. doi: 10.3390/life13081781 (PMC10455185; doi:10.3390/life13081781)
Supplement: Supplementary file 1 [file life-13-01781-s001.zip]

Archive with 1 entries (1 files):
- life-2518265-supplementary.pdf
